# Supplementary material for: Left ventricular structural and functional changes in Friedreich ataxia – Relationship with body size, sex, age and genetic severity
Source: PLoS One. 2019 Nov 13;14(11):e0225147. doi: 10.1371/journal.pone.0225147 (PMC6853335; doi:10.1371/journal.pone.0225147)
Supplement: S1 File — (XLS) [file pone.0225147.s001.xls]

## Sheet: FRDA Master May 11 2019 Plos On
NO	VISIT	Height	Weight	Sex Male = 1	Age		ECG	Heart rate	Systolic BP	Diastolic BP		LVEDD	LVEDS	SWT	PWT	RWT	INCREASED RWT>0.42	AGE NORMALIZED_RWTP	ADULT=1	INCREASED ANRWTP ADULTS	INCREASED ANRWT CHILD	Fractional shortening	LV mass (g)	LV mass index (g/m2)	LV mass index (g/m2.7)	LVH2___95_115_	INCLV2_7AD___47_50_	INCLVH2_7_CH_$__40_44_	E	A	EA	DT	GAA1	GAA2	Age at onset	Symptom duration			BSA		BMI		LVEDL	A4LVEDV	A4DL	A4LVESV	A4SL	A2LVEDV	A2DL
1	1	194	73.5	1	31.8822		SR	98	105	75		4.7	2.4	1.1	1.1	0.468085	1	0.489262	1	1		48.9362	185.741	91.3511	31.0344	0	0		52	65	0.8	220	650	900	14	18			2.03327		19.5292		8.1	94	7.7	37	6.5	74	8.1
2	1	170	72	1	43.2548		SR	78				4.6	2.6	1	1	0.434783	1	0.4389	1	1		43.4783	157.292	85.8812	37.54	0	0		58.6	72	0.813889	210	615	1187	20	23			1.8315		24.9135		8	61	8	16	6.1	45	7
3	1	164	66	0	30.411		SR	64	105	60		5	3.3	0.8	0.78	0.312	0	0.335384	1	0		34	132.35	76.9641	34.8052	0	0		78	37	2.10811	180	Point mutation		24	6			1.71963		24.539
4	1	180	85	1	35.3726		AF	82	120	68		5	3.9	0.8	0.95	0.38	0	0.395941	1	0		22	146.637	71.5819	29.9923	0	0		52.3			145	850	850	12	23			2.04853		26.2346		6.7	74	6.6	29	5.5	78	6.7
5	1	180	92	1	34.2493		SR	79	120	75		5.3	2.9	1	1.1	0.415094	0	0.43272	1	1		45.283	211.83	99.9859	43.3263	0	0		75	51	1.47059	205	674	803	18	16			2.1186		28.3951		8.4	106	8.4	23	6.9	93	8.1
6	1	175	58	1	41.274		SR	80				4.6	2.9	1.1	1	0.434783	1	0.441872	1	1		36.9565	168.224	98.5966	37.1266	0	0		63	33	1.90909	157	831	1038	9	32			1.70618		18.9388		8.3	63	7.6	26	6.2	90	8.3
7	1	168	68	0	43.474		SR	59	105	65		4.5	2.2	1.1	1.1	0.488889	1	0.492678	1	1		51.1111	173.342	97.8073	42.7138	1	0		60	27	2.22222	170	548	548	14	29			1.77228		24.093		7.8	56	7.1	17	5.9	59	7.8
8	1	163	60	0	37.189		SR	92	110	70		4.5	2.4	1	1	0.444444	1	0.457661	1	1		46.6667	151.804	92.3351	40.586	0	0		90	32	2.8125	133	646	1293	15	21			1.64406		22.5827		7	57	6.7	22	5.5	83	7
9	1	173	52.6	0	17.9452		SR	72	95	55		4.3	3.1	1.1	1.1	0.511628	1	0.55371	1	1		27.907	161.377	99.42	36.7382	1	0		80	39	2.05128	180	508	711	7	11			1.62319		17.5749		7.9	85	7.9	32	6.3	80	7.5
10	1	173	76	0	48.9068		SR	78	110	75		4.5	2.3	0.95	0.95	0.422222	1	0.417862	1	0		48.8889	141.52	74.5626	32.2175	0	0		71	61	1.16393	175	630	750	15	33			1.898		25.3934		7.1	68	7.1	24	5.9	60	6.9
11	1	182	82	1	53.6		SR	72	145	80		4.87	3	1.4	1.4	0.574949	1	0.563549	1	1		38.3984	269.173	132.356	53.4366	1	1		57	85	0.670588	235	318	1015	16	37			2.03371		24.7555		9.2	107	9.2	38	8	86	9.2
12	1	177	90	1	41.3726		SR	80	110	75		5.7	4	0.8	0.8	0.280702	0	0.287643	1	0		29.8246	168.551	81.2889	36.0748	0	0		44	53	0.830189	148	606	986	28	13			2.07348		28.7274		9.5	173	9.5	94		145	9.4
13	1	161	56	0	31.1233		SR	69	110	70		4.5	2.9	0.7	0.8	0.355556	0	0.377871	1	0		35.5556	103.497	65.4083	28.6087	0	0		67	43	1.55814	126	706	811	13	18			1.58232		21.6041		7.5	84	7.2	36	6.1	81	7.5
14	1	165	58	1	26.0986		SR	74	110	70		5	3.1	1.3	1.4	0.56	1	0.589852	1	1		38	265.826	162.592	68.7688	1	1		70	24	2.91667	111	1005	1005	6	20			1.63493		21.3039		6.8	85	6.5	39	5.4	87	6.8
15	1	186	72	1	32.0301		SR	61	110	70		4	2.2	1.2	1.2	0.6	1	0.620955	1	1		45	163.871	83.8246	30.6772	0	0		78	34	2.29412	185	680	922	5	26			1.95492		20.8117		7.9	63	7.7	27	6.1	70	7.9
16	1	170.5	53	1	18.589		SR	86	110	60		4.8	3.7	1.4	1.4	0.583333	1	0.62445	1	1		22.9167	263.307	163.41	62.3458	1	1		70	45.7	1.53173	175	612	940	12	6			1.61133		18.2317		8.2	106	8.2	62	7.2	136	8
17	1	168	52	0	34.6493		SR	65	115	80		4	2.4	0.7	0.7	0.35	0	0.367026	1	0		40	77.6143	49.0823	19.1252	0	0		68	46	1.47826	170	706	706	10	24			1.58131		18.424		7.5	65	6.3	24	5.3	79	7.5
18	1	166	47	0	23.1425		SR	92	95	60		4.5	2.9	0.9	0.9	0.4	0	0.434286	1	1		35.5556	131.552	87.6012	33.4815	0	0		73	53	1.37736	175	780	1015	14	9			1.50171		17.0562		7.5	63	7.4	38	6.1	84	7.5
19	1	180	70	1	31.2274		SR	70	100	70		5.3	3.1	1.1	1	0.377358	0	0.399517	1	0		41.5094	211.83	112.301	43.3263	0	0		76	44	1.72727	235	505	1345	14	17			1.88628		21.6049		9.3	124	8.5	46	6.6	128	9.3
20	1	182	83	1	37.2603		SR	59	110	75		4.9	3	1.1	1.1	0.44898	1	0.462089	1	1		38.7755	198.576	97.1405	39.4216	0	0		77	27	2.85185	181	800	1100	14	23			2.04421		25.0574		8.9	94	8.9	39	7.4	89	8.2
21	1	175	56	1	18.2493		SR	91	105	65		4.9	3.3	1.1	1.1	0.44898	1	0.490606	1	1		32.6531	198.576	118.135	43.8252	1	0		70	42	1.66667	140	720	720	14	4			1.68093		18.2857		8	97	7.4	43	6.5	98	8
22	1	178	81	1	50.2822		SR	71	140	80		4.5	2.3	1.1	1.1	0.488889	1	0.482466	1	1		48.8889	173.342	87.0715	36.54	0	0		88	55	1.6	234	359	1145	20	30			1.9908		25.565		8.5	86	8.5	25	7.1	81	8.2
23	1	178	69.9	0	34.9589		SR	65	120	75		4.7	2.66	0.89	0.9	0.382979	0	0.39954	1	0		43.4043	140.298	75.0288	29.5745	0	0		58	43	1.34884	165	702	878	11	23			1.86992		22.0616		8.1	81	8.1	25	6.9	75	7.9
24	1	182.5	81.2	1	21.989		SR	64	105	65		5.51	3.89	0.97	0.97	0.352087	0	0.388104	1	0		29.4011	203.477	100.27	40.0963	0	0		67	15	4.46667	123	636	804	9	12			2.02929		24.3798		8.6	99	8.6	40	7.4	103	7.7
25	1	178	75.3	0	27.6767		SR	80	105	70		4.01	2.41	1.33	1.38	0.688279	1	0.715764	1	1		39.9002	197.522	102.343	41.6372	1	0		103	32	3.21875	165	642	1132	8	19			1.93001		23.7659		8.5	70	7.6	26	6.7	100	8.5
26	1	164	55	0	24.4712		SR	55	105	70		4.6	3.3	1	1	0.434783	1	0.467076	1	1		28.2609	152.728	95.9702	40.1643	1	0		78	36	2.16667	180	565	874	14	10			1.59141		20.4491		8	113	8	29	6.1	78	6.8
27	1	164	68	0	20.2384		SR	96	125	65		5.4	3.5	0.9	1	0.37037	0	0.409013	1	0		35.1852	191.4	109.9	50.3342	1	1		70	50	1.4	175	447	967	18	2			1.74158		25.2826		8.2	109	8.2	41	7	94	7.8
28	1	164	66	0	20.9288		SR	72	95	55		5.07	3.17	1.1	1.1	0.433925	1	0.471532	1	1		37.4753	209.827	122.019	55.1803	1	1		84.8	57.8	1.46713	190	833	835	14	6			1.71963		24.539		8.2	92	8.2	46	6.6	111	8.2
29	1	174	54.2	0	15.5425		SR	89	90	55		4.6	2.8	0.92	0.88	0.382609	0	0.348245	0		0	39.1304	136.402	82.6239	30.5729	0		0	92	46	2	165	747	875	13	2			1.65088		17.902		7	61	6.8	18	5.7	57	7
30	1	166	45.8	1	13.3562		SR	84	90	55		4.5	1.8	1.2	1.1	0.488889	1	0.468081	0		1	60	184.605	124.288	46.9842	1		1	77	40	1.925	173	713	875	11	2			1.48529		16.6207		8.4	63	7.1	18	6	68	8.4
31	1	171.5	56	1	18.7479		SR	70	90	50		5.15	3.37	0.8	0.95	0.368932	0	0.40981	1	0		34.5631	158.741	95.8297	36.9977	0	0		85	52	1.63462	217	720	720	14	4			1.65649		19.0397		8.1	130	8.1	45	6.2	101	7.5
32	1	183	90	1	41.737		SR	65	110	80		5	3.5	1.1	1.1	0.44	1	0.446395	1	1		30	205.156	96.5803	40.1298	0	0		68	46	1.47826	160	788	788	3	38			2.12421		26.8745		9.3	112	9.3	36	7.5	98	9.2
33	1	176	82	1	20.3205		SR	53	105	60		5.2	3.3	1	1	0.384615	0	0.423135	1	1		36.5385	192.295	96.8802	41.7912	0	0		120	35	3.42857	172	Point mutation		11	9			1.98488		26.4721
34	1	170	68	1	17.1836		SR	85	110	55		5	2.87	0.98	1	0.4	0	0.355462	0		0	42.6	177.816	99.4749	42.4385	0		0	116	58	2	143	Point mutation		7	10			1.78755		23.5294
35	1	174	62	1	30.7836		SR	75	120	70		4.26	2.94	1.54	1.24	0.58216	1	0.604984	1	1		30.9859	224.402	128.38	50.2973	0	0		76	27	2.81481	142.5	750	1220	7	23			1.74796		20.4783		8.2	82	8.1	38	7.4	75	8.2
36	1	145	55	0	24.8438		SR	80	105	65		4.1	2.16	1.2	1.12	0.546341	1	0.578076	1	1		47.3171	161.847	111.197	59.3487	1	1		82	38	2.15789	189	471	707	15	9			1.4555		26.1593		8.6	51	7.9	18	6.2	64	8.6
37	1	170	60.5	0	19.4247		SR	55	118	62		5.31	3.25	0.83	0.81	0.305085	0	0.344948	1	0		38.7947	153.848	90.4493	36.7182	0	0		100	41	2.43902	202	429	969	16	3			1.70094		20.9343		7.9	111	7.9	40	6.5	100	7.8
38	1	167	56	0	30.937		SR	80	105	70		4	2.1	0.9	1	0.5	1	0.522595	1	1		47.5	117.096	72.0655	29.323	0	0		70	40	1.75	160	616	947	12	18			1.62486		20.0796		6.3	37	6.1	10	4.8	46	6.3
39	1	173	63	0	29.3205		SR	95	105	70		4.3	3.1	0.9	0.9	0.418605	0	0.443624	1	1		27.907	122.119	69.6807	27.8008	0	0		70	40	1.75	138	636	911	15	14			1.75255		21.0498		7.4	68	7.3	30	5.8	70	7.4
40	1	179	74	1	26.0247		SR	70	115	75		5.44	3.48	0.9	0.95	0.349265	0	0.379228	1	0		36.0294	187.179	97.3083	38.8647	0	0		83	36	2.30556	191	527	1058	21	5			1.92357		23.0954		9.5	129	9.3	53	7.6	138	9.5
41	1	168	64	0	29.4986		SR	108	95	60		4.5	3.2	1.3	1.2	0.533333	1	0.558085	1	1		28.8889	208.145	120.51	51.2898	1	1		70	40	1.75	146	914	914	9	20			1.7272		22.6757		7.4	76	7.4	34	6.2	66	7.2
42	1	150	61.7	0	40.6384		SR	65	100	65		5.1	2.8	1	1	0.392157	0	0.400199	1	0		45.098	186.214	118.88	62.3113	1	1		90	60	1.5	180	589	589	15	25			1.5664		27.4222		7.9	80	7.5	37	6.1	89	7.9
43	1	178	73.5	0	34.7151		SR	84	110	65		3.49	1.65	1.06	1.07	0.613181	1	0.630108	1	1		52.7221	111.837	58.5451	23.5749	0	0		75	63	1.19048	189	742	742	15	19			1.91026		23.1978		8.4	47	7.7	12	6.5	42	8.4
44	1	150	39.2	0	31.2274		SR	89	105	65		3.26	1.38	1.09	1.11	0.680982	1	0.70314	1	1		57.6687	106.175	82.1948	35.5285	0	0		83	55	1.50909	188	815	916	11	20			1.29175		17.4222		7.1	38	7.1	4	5.7	37	7
45	1	177	87.5	1	34.2795		SR	61	125	75		4.98	3.05	1.3	1.39	0.558233	1	0.575814	1	1		38.755	270.634	132.094	57.9236	1	1		63	51	1.23529	248	682	1041	24	10			2.0488		27.9294		8.5	123	8	30	7	105	8.5
46	1	183	52.4	1	22.1425		SR	71	105	75		5.3	3.84	1.1	1.04	0.392453	0	0.31717	0		0	27.5472	217.274	128.721	42.5001	1		0	52	20	2.6	228	940	1230	8	8			1.68795		15.6469		9.1	100	8.5	81	7.8	158	9.1
47	1	173	61.4	1	16.6493		SR	79	105	65		4.7	2.9	1.2	1.1	0.468085	1	0.512111	1	1		38.2979	197.682	114.037	45.0031	0	0		88	32	2.75	187	539	841	16	2			1.73349		20.5152		8.4	82	8.2	31	6.7	103	8.4
48	1	147	71	0	27.5616		SR	71	100	60		3.9	2.14	0.96	0.93	0.476923	1	0.504581	1	1		45.1282	111.663	68.1482	39.4597	0	0		89	43	2.06977	106	938	938	10	17			1.63854		32.8567		6.8	45	6.6	17	5.4	50	6.8
49	1	176	77	1	38.8575		SR	75	120	75		4.57	2.4	1.2	1.2	0.525164	1	0.535878	1	1		47.4836	200.968	103.993	43.676	0	0		100	43	2.32558	200	323	1046	32	6			1.93251		24.858		9.3	79	8.4	28	6.9	105	9.3
51	1	183	90	1	32.526		SR	74	120	75		4.8	3	0.9	1.1	0.458333	1	0.478544	1	1		37.5	168.564	79.354	32.9722	0	0		76	67	1.13433	173	383	942	28	4			2.12421		26.8745		9.6	121	9.6	55	7.8	116	9.3
52	1	178	68.5	1	39.7233		SR	73	115	65		4.7	2.5	1.2	1.1	0.468085	1	0.4775	1	1		46.8085	197.682	106.63	41.6709	0	0		70	47	1.48936	180	560	989	26	12			1.85391		21.6197		7.8	77	7.8	27	6.3	61	7.5
53	1	171	90	0	23.2959		SR	86	110	70		4.7	2.7	1.1	1.1	0.468085	1	0.502141	1	1		42.5532	185.741	91.8474	43.6334	0	0		93	56	1.66071	158	524	769	12	11			2.02228		30.7787		8.4	73	8.4	26	6.7	85	8.2
54	1	169	65	0	24.474		SR	84	120	85		3.8	2.5	1.2	1.1	0.578947	1	0.611236	1	1		34.2105	142.418	81.5628	34.5359	0	0		93	62	1.5	183	700	1010	23	1			1.74611		22.7583		7.6	65	7.6	21	5.5	74	7.4
55	1	171	75	1	16.1589		SR	78	135	65		4.8	2.4	1.1	1.1	0.458333	1	0.420148	0		1	50	192.104	102.647	45.1281	0		1	83	45	1.84444	130	1015	1015	8	8			1.8715		25.6489		8.1	90	8.1	34	6.4	77	7.9
56	1	173	63	1	18.0685		SR	72	120	60		4.7	2.4	1.3	1.3	0.553191	1	0.595089	1	1		48.9362	235.6	134.433	53.6353	1	1		76	32	2.375	238	1050	1050	17	1			1.75255		21.0498		9.2	104	9.2	51	8.4	110	8.6
57	1	165		1	41.1205		SR	93	130	80		5	3.6	1.2	1.1	0.44	1	0.447319	1	1		28	218.15		56.435	1	1		71	24	2.95833	158			9	32			1.75				8.5	83	7.4	42	6.8	99	8.5
58	1	152	50.5	0	39.3534		PM	60	90			4.7	4.4	1.3	1	0.425532	1	0.435502	1	1		6.38298	197.682	136.102	63.8247	1	1		67			140	650	900	9	30			1.45245		21.8577		7.5	91	7.3	74	7	104	7.5
59	1	157	69	0	56.1808		SR	56	120	80		6.7	5.2	0.79	0.68	0.202985	0	0.187714	1	0		22.3881	202.13	119.049	59.8001	1	1		72	31	2.32258	207	333	964	29	27			1.69787		27.993		8.1	175	8.2	97	7.1	132	7.8
60	1	170	57	1	24.4932		SR	64	105	60		3.9	2.7	1	1.2	0.615385	1	0.647645	1	1		30.7692	138.753	83.6672	33.1155	0	0		70	42	1.66667	148	733	943	8	16			1.6584		19.7232		7.8	88	7.8	31	6.5	76	7.5
61	1	180	62	1	30.611		SR	70	90	60		5.2	3.5	0.89	0.88	0.338462	0	0.361545	1	0		32.6923	163.753	91.4078	33.4929	0	0		77	23	3.34783	130	1099	1099	5	25			1.79145		19.1358		8.6	103	8.6	39	7	105	7.6
62	1	160	50.5	1	32.9753		SR	68	160	95		4.1	2.1	1.2	1.2	0.585366	1	0.604903	1	1		48.7805	170.1	112.837	47.8168	0	0		71	60	1.18333	192			16	16			1.50748		19.7266		9	110	9	34.9	7	117.5	8.8
63	1	160	50.5	0	54.8767		SR	68	160	95		4.07	2.1	1.21	1.23	0.604423	1	0.591108	1	1		48.4029	172.384	114.352	48.4587	0	1		71	60	1.18333	191.7	489	1207	10	22			1.50748		19.7266		7	61	7	23	6	54	6.3
64	1	162	80	0	35.7397		SR	72	135	85		4.9	2.34	1.22	1.04	0.42449	1	0.43988	1	1		52.2449	206.116	111.438	56.0301	0	1		101	58	1.74138	143	552	946	28	7			1.8496		30.4832		7.8	78	7.6	27	6.1	68	7.8
65	1	170	87.3	0	23.9151		SR	72	100	55		4.61	2.47	1.18	1.1	0.477223	1	0.510351	1	1		46.4208	189.387	95.2747	45.2	1	0		76.3	37.7	2.02387	190	634	1032	8	27			1.9878		30.2076		8.3	59	8.3	16	7.4	40	7.5
66	1	135	35	1	10.0822		SR	90	105	60		3.9	2	1.6	1.3	0.666667	1	0.720543	1	1		48.7179	210.813	184.846	93.7554	1	1		96	64	1.5	158	548	748	4	16			1.14048		19.2044		7.6	57	7.6	16	7	64	7.5
67	1	154.5	33	0	13.7644		SR	91	95	60		3.4	2	1.3	1.4	0.823529	1	0.80019	0		1	41.1765	155.246	126.565	47.9637	1		1	94	49	1.91837	180	694	1000	10	3			1.22661		13.8247		7.8	50	7.8	16	6.5	42	6.9
68	1	150	30	0	12.2685		SR	94	90	60		3.6	2.4	1.2	1.3	0.722222	1	0.708158	0		1	33.3333	149.188	129.397	49.9214	1		1	87	60	1.45	153	659	865	10	2			1.15295		13.3333		7.4	42	6.9	16	5.3	54	7.4
69	1	168	83	1	39.6904		SR	95	120	80		4.83	3.07	1.3	1.13	0.467909	1	0.477373	1	1		36.4389	223.062	115.639	54.9656	1	1		48	60	0.8		774	774	15	23			1.92896		29.4076		9.1	56	8.6	11	6.9	60	9.1
70	1	168	82.5	0	53.3726		SR	63	115	75		4.8	2.72	0.86	0.87	0.3625	0	0.351441	1	0		43.3333	138.911	72.1985	34.2296	0	0		91	73	1.24658	187	332	941	26	27			1.92402		29.2304		7.9	91	7.9	22	6.1	84	7.4
71	1	176	69	1	24.9068		SR	88	115	75		4.3	2.6	1.1	1.03	0.47907	1	0.510709	1	1		39.5349	154.145	83.5709	33.5	0	0		59	31	1.90323	153	1077	1077	8	16			1.84448		22.2753		8	61	8	23	6.5	67	7.6
72	1	180	70.5	1	28.3123		SR	58	100	60		4.4	2.4	1.1	1.2	0.545455	1	0.571986	1	1		45.4545	178.237	94.2061	36.4554	0	0		62	34	1.82353	197	1000	1000	14	14			1.89199		21.7593		8.4	81	8.1	26	6.5	63	8.4
73	1	165	63	0	44.263		SR	73	115	70		3.74	2.28	0.9	0.96	0.513369	1	0.515974	1	1		39.0374	102.201	60.3523	26.4393	0	0		60	49	1.22449	191	763	763	11	33			1.69341		23.1405		7.9	43	7.8	15	6.5	62	7.9
74	1	175	60	1	21.074		SR	90	100	65		4.6	2.9	2.1	1.6	0.695652	1	0.733041	1	1		36.9565	391.548	226.205	86.4136	1	1		97	38	2.55263	115	728	728	15	6			1.73094		19.5918		9.3	60	8.3	23	7.9	82	9.3
75	1	165	75	0	19.4548		SR	77	100	60		4.2	2.8	1.4	1.4	0.666667	1	0.706484	1	1		33.3333	222.183	121.834	57.4785	1	1		97	52	1.86538	153	752	752	16	3			1.82366		27.5482		8.5	77	8.5	20	7.4	80	8.5
76	1	156	85	0	49.0274		SR	57	110	70		5.2	2.7	0.79	0.84	0.323077	0	0.318536	1	0		48.0769	147.275	79.7527	44.3296	0	0		96	52	1.84615	153	630	850	20	18			1.84665		34.9277		7.6	79	7.6	16	6.3	50	7.5
77	1	165	64	0	47.1315		SR	80	110	70		4.6	2.6	1.1	1	0.434783	1	0.433085	1	1		43.4783	168.224	98.6777	43.5192	1	0		49	52	0.942308	185	1077	1077	20	27			1.70478		23.5078		7.1	71	7.1	19	5.8	54	6.8
78	1	185	77	1	29.7068		SR	52	105	65		4.2	2.7	1.2	1	0.47619	1	0.50063	1	1		35.7143	155.558	77.6369	29.5481	0	0		65	32	2.03125	173			12	17			2.00366		22.4982		8.6	76	8.5	17	7.1	74	8.6
79	1	168	55.2	0	43.9726		SR	76	100	65		4.2	2.6	0.93	0.98	0.466667	1	0.469708	1	1		38.0952	127.505	78.6119	31.419	0	0		62	36	1.72222	170	751	1027	20	23			1.62196		19.5578		7.3	37	7	17	5.8	59	7.3
80	1	183	86	1	42.8795		SR	70	110	70		5.1	2.8	1.1	1.1	0.431373	1	0.436053	1	1		45.098	211.846	101.675	41.4383	0	0		69	49	1.40816	203	669	907	7	35			2.08356		25.6801		8.2	118	8	51	6.6	90	8.2
81	1	160	79	0	54.4548		SR	67	120	70		4.4	1.9	1	1.1	0.5	1	0.487318	1	1		56.8182	156.699	85.9454	44.0497	0	0		90	67	1.34328	177	497	1027	15	39			1.82324		30.8594		7.6	68	7.6	11	6.1	76	6.9
82	1	160	50.6	0	25.7233		SR	70	85	45		4.7	3.1	0.85	0.84	0.357447	0	0.387862	1	0		34.0426	130.046	86.1942	36.5571	0	0		81	47	1.7234	124	727	727	16	9			1.50875		19.7656		7.6	67	7	27	6.2	81	7.6
83	1	167	79	1	13.1068		SR	60	125	80		4.8	2.7	1.3	1.2	0.5	1	0.480738	0		1	43.75	230.022	122.305	57.6017	1		1	80	35	2.28571	117	818	818	12	1			1.88073		28.3266		8.9	94	7.7	26	6.9	73	8.9
84	1	172	54	1	22.4082		SR	75	110	55		4.3	3.1	1.7	1.7	0.790698	1	0.826085	1	1		27.907	311.269	190.434	71.9796	1	1		56	53	1.0566	229	977	977	17	5			1.63453		18.2531		7.9	59	7.6	29	6.6	69	7.9
85	1	149	43.4	0	24.4055		SR	68	90	50		3.5	2.2	0.8	0.8	0.457143	1	0.489535	1	1		37.1429	74.5754	55.5567	25.4093	0	0		73	39	1.87179	138	900	900	8	16			1.34233		19.5487		7.5	46	7.4	18	6.4	51	7.5
86	1	156	52.5	0	40.6438		SR	86	105	65		4.3	3	0.9	0.9	0.418605	1	0.426639	1	1		30.2326	122.119	81.1582	36.7574	0	0		65	42	1.54762	147	767	917	15	25			1.5047		21.573		7	45	6.7	22	5.5	42	7
87	1	168	62.7	0	32.7616		SR	98	105	60		4.9	3.1	0.93	0.97	0.395918	0	0.415776	1	0		36.7347	162.749	95.0527	40.1036	0	0		90	86	1.04651	203	853	853	15	17			1.7122		22.2151		8.1	90	7.8	37	6.2	104	8.1
88	1	182	54	1	43.2849		SR	72	110	65		4.4	2.3	1	1	0.454545	1	0.458618	1	1		47.7273	146.415	85.9806	29.0665	0	0		58	28	2.07143	147	780	980	7	36			1.70289		16.3024		8.6	58	7.7	22	6.9	74	8.6
89	1	165	60.5	0	21.4027		SR	80	105	65		3.1	1.7	1.7	1.7	1.09677	1	1.13367	1	1		45.1613	202.343	121.563	52.3458	1	1		99	22	4.5	153	785	785	8	13			1.66452		22.2222		7.4	32	6.7		6	50	7.4
90	1	160	60.3	0	32.9014		SR	63				5.7	5.5	0.6	0.6	0.210526	0	0.230174	1	0		3.50877	118.692	73.0188	33.3656	0	0		50	10	5	130	808	808	13	19			1.64		23.5547		7.3	134.8	6.9	124.4	6.7	142.6	7.3
91	1	184	71.4	1	21.7452		SR	85	120	80		5.1	3.3	0.92	0.93	0.364706	0	0.401088	1	0		35.2941	167.914	86.8774	32.3653	0	0		77	60	1.28333	186	374	985	18	3			1.93277		21.0893		8.6	63	7.4	18	6.1	67	8.6
92	1	174	85.8	1	28.5479		SR	66	120	60		5.6	3.5	1.1	1.1	0.392857	0	0.419035	1	0		37.5	246.923	123.045	55.3451	1	1		85	49	1.73469	150	326	730	12	16			2.00677		28.3393		8.3	118	8.3	35	6.7	87	8.3
93	1	176	72.6	1	20.3397		SR					6	4.1	1	0.9	0.3	0	0.33849	1	0		31.6667	228.88	121.436	49.7421	1	0						891	1123	16	4			1.87		23.4375		9.5	149	9.5	89	9	221	9.4
94	1	190	90	1	29.6274		SR	59	115	70		6.5	5.5	1.1	1	0.307692	0	0.332251	1	0		15.3846	298.419	136.713	52.7463	1	1		40	40	1	205	253	1088	9	20			2.18		24.9307		9.6	252.9	9.6	203	8.9	304.8	9.4
95	1	166	87	0	38.2712		SR	86	120	80		4.3	2.19	0.94	0.93	0.432558	1	0.444151	1	1		49.0698	128.632	65.9337	32.7383	0	0		69	52	1.32692	182	284	984	25	13			1.95092		31.5721		8.1	48	8.1	8	6.2	38	7.3
96	1	170	46	1	16.6329		SR	78	131	70		4	2.5	1	1	0.5	1	0.458876	0		1	37.5	125.848	83.1252	30.0355	0		0	86	39	2.20513	125	569	884	16	0.2			1.51396		15.917		8.2	74	8.2	22	6.8	64	7.4
97	1	180	74.9	1	50.3288		SR	65	115	65		4.09	2.33	0.81	0.76	0.371638	0	0.365145	1	0		43.0318	93.6325	48.2318	19.151	0	0		73	64	1.14062	152	676	863	15	36			1.9413		23.1173		8.8	83	8.4	29	7.2	77	8.8
98	1	164	48	1	14.4		SR	70	105	60		4.2	2.1	1.1	1.2	0.571429	1	0.544149	0		1	50	165.842	110.418	43.6131	0		0	94	39	2.41026	177	800	800	2	12			1.50195		17.8465		8	72	8	17	6.4	95	8
99	1	158	73.5	0	41.7726		SR	83	117	68		4	1.9	1.1	1.1	0.55	1	0.556341	1	1		52.5	144.246	82.3265	41.9499	0	0		59	52	1.13462	216	770	1034	15	26			1.75212		29.4424		7.6	42	7.6	6	5.5	68	7.5
100	1	164	53	0	34.2082		SR	74	95	66		4.2	2.3	1.1	1.1	0.52381	1	0.541497	1	1		45.2381	155.558	99.2996	40.9086	1	0		87	36	2.41667	176	648	997	7	27			1.56655		19.7055		7.5	55	7.1	21	5.5	68	7.5
101	1	188	76.5	1	25.5836		SR	64	111	77		4.4	2.4	1.3	1.2	0.545455	1	0.576079	1	1		45.4545	201.1	99.4775	36.5751	0	0		68	26	2.61538	158	866	866	10	15			2.02156		21.6444		9.3	87	9.3	24	8.4	97	9.3
102	1	166	92	0	26.0932		SR	77	87	59		4.8	3.2	1	1	0.416667	0	0.446527	1	1		33.3333	168.564	84.3744	42.9016	0	0		81	45	1.8	144	525	668	16	10			1.99781		33.3866		8.1	86	8.1	37	6.5	88	7.8
103	1	165	52	0	38.0658		SR	55	90	60		4.8	3.5	1.1	1	0.416667	0	0.428568	1	1		27.0833	180.164	115.431	46.608	1	0		98	45	2.17778	154	590	945	28	10			1.56079		19.1001		9	85	8.8	51	7.9	103	9
104	1	174	89.4	1	30.7452		SR	75	138	78		5	2.4	1.4	1.4	0.56	1	0.582882	1	1		52	288.631	141.338	64.6934	1	1		83	48	1.72917	172	476	545	19	11			2.04213		29.5283		9.1	135	9.1	59	7.9	111	8.6
105	1	180	77	1	32.1507		SR	81	138	89		4.8	3.1	1.2	1.1	0.458333	1	0.479107	1	1		35.4167	204.391	104.055	41.8048	0	0		69	42	1.64286	184	645	771	13	19			1.96425		23.7654		7.7	84	7.7	21	6.2	39	7
106	1	180	80	1	34.2247		SR	69	119	65		5.1	3.2	1.2	1.2	0.470588	1	0.488251	1	1		37.2549	238.921	119.674	48.8672	1	0		72	38	1.89474	207	554	992	23	11			1.99642		24.6914		8.3	115	8.3	43	7	97	7.5
107	1	160	48.9	0	17.2685		SR	81	83	51		4.5	2.9	0.6	0.7	0.311111	0	0.266046	0		0	35.5556	86.2853	58.0266	24.2556	0		0	85	43	1.97674	171	998	998	3	14			1.487		19.1016		8.1	87	8	22	5.6	100
108	1	131	26.5	1	10.5288		SR	75	89	54		3.7	2.4	1.1	1	0.540541	1	0.537262	0		1	35.1351	119.634	120.667	57.7063	1		1	95	34	2.79412	136	556	733	3	7			0.991442		15.442		6.7	46	6.5	11	5.4	49	6.7
109	1	173	65.9	1	18.1397		SR	69	121	64		4.7	3.3	1.2	1.2	0.510638	1	0.552429	1	1		29.7872	209.969	117.538	47.8002	1	0		95	65	1.46154	206	739	891	17	1			1.78639		22.0188		8.7	99	8.5	40	7.5	116	8.7
110	1	164	54.4	0	18.5863		SR	67	110	75		4.6	3	0.9	0.9	0.391304	0	0.432425	1	1		34.7826	136.402	86.1118	35.8709	0	0		84	41	2.04878	163	538	538	13	5			1.58401		20.2261		8	86	7.7	38	6.9	106	8
111	1	166	58.1	0	26.1589		SR		149	107		4.4	2.5	1.1	1.1	0.5	1	0.529762	1	1		43.1818	167.305	101.81	42.5811	1	0		82	56	1.46429	164	562	562	15	12			1.64331		21.0843		8.8	112	8.8	51	7.6	79	8.1
112	1	178	87.6	1	34.9205		SR	69	143	81		5.9	4.1	1	1.1	0.372881	0	0.389501	1	0		30.5085	253.256	123.048	53.3857	1	1		63	54	1.16667	183	320	320	32	0.2			2.05819		27.648		9.9	172	9.9	71	8.3	133	9
113	1	150	35.6	1	10.5178		SR	101	96	57		4.5	3.5	1.2	1.1	0.488889	1	0.485678	0		1	22.2222	184.605	148.883	61.7728	1		1	83	43	1.93023	126	659	941	3	7			1.23993		15.8222		7.3	87	7.3	38	6	76	7.2
114	1	174	70.6	1	23.6247		SR	47	115	57		5.8	3.3	1.2	1.1	0.37931	0	0.412873	1	0		43.1034	277.735	150.357	62.2512	1	1		78	40	1.95	168	552	552	11	12			1.84717		23.3188		9.4	136	9.4	52	7.9	117	8.7
115	1	165	55.2	0	15.9753		SR	58	165	55.2		4.6	3.2	0.9	0.9	0.391304	0	0.354257	0		0	30.4348	136.402	85.2028	35.2869	0		0	77	44	1.75	183	444	526	11	5			1.60091		20.2755		8.3	61	8.3	24	6.9	60	8
116	1	178	59.6	1	18.1452		SR	61	106	59		5.2	3.4	1.1	1.1	0.423077	1	0.464859	1	1		34.6154	218.644	125.123	46.0896	1	0		60	35	1.71429	168	471	590	11	7			1.74743		18.8108		9	119	8.3	43	7	115	9
117	1	172	82.7	1	70.3589		SR	78	142	86		4.8	2.3	1.1	1.2	0.5	1	0.463462	1	1		52.0833	204.391	104.327	47.2645	0	0		67	75	0.893333	304	56	914	28	42			1.95913		27.9543		7.9	67	7.9	28	6.5	59	7.5
118	1	161	55	1	14.9699		S Arrhyth	58	95	58		4.1	2.6	1	1.1	0.536585	1	0.505772	0		1	36.5854	140.191	89.2796	38.7518	0		0	78	30	2.6	125	706	835	11	4			1.57025		21.2183		8	73	8	15	6.3	67	7.3
119	1	166	53.6	0	13.8274		SR	62	91	50		4.3	2.4	1	1.2	0.55814	1	0.53441	0		1	44.186	161.377	101.625	41.0724	0		1	95	47	2.02128	138	658	867	5	8			1.58796		19.4513		8.4	76	7.9	23	6.3	77	8.4
120	1	143	31.3	0	11.6219		SR	70	87	46		4	2	1.2	1.1	0.55	1	0.539944	0		1	50	153.903	135.723	58.5921	1		1	88	48	1.83333	127	571	571	5	6			1.13394		15.3064		7	44	6.9	13	5.4	68	7
121	1	160	43	1	13.8		SR	70	117	61		4	2.3	1.2	1.2	0.6	1	0.57644	0		1	42.5	163.871	116.392	46.0657	1		1	80	40	2	133	833	1333	10	5			1.40792		16.7969		7.2	52	7	18	6.3	51	7.2
122	1	137	34.8	1	12.9479		SR	60	95	53		3.3	2	1.2	1.1	0.666667	1	0.648389	0		1	39.3939	115.695	100.614	49.4505	0		1	69	38	1.81579	110	1000	1150	4	9			1.1499		18.5412		7	39	6.2	14	5	56	7
123	1	129	32	0	10.674		SR	66	129	32		3.5	1.9	1.1	1.1	0.628571	1	0.624393	0		1	45.7143	117.87	110.961	59.2668	1		1	82	40	2.05	137	1298	1298	6	4			1.06226		19.2296		6.7	35	6.6	11	5	30	6.7
124	1	143	32.6	1	11.6438		Sarrhyth	79	105	61		3.9	2.7	1.3	1.3	0.666667	1	0.656475	0		1	30.7692	178.012	154.293	67.7708	1		1	79	38	2.07895	170	593	957	10	1			1.15373		15.9421		7.4	67	7.4	26	6.2	77	7.3
125	1	161	52.3	0	16.1973		Sarrhyth	86	111	70		3.5	1.7	1.2	1.2	0.685714	1	0.647291	0		1	51.4286	134.503	87.5094	37.1795	0		0	79	42	1.88095	147	900	900	10	6			1.53702		20.1767		7.9	50	7.3	18	6	50	7.9
126	1	175	84.4	1	17.6822		SR	62	115	70		4.6	2.2	1.5	1.6	0.695652	1	0.648023	0		1	52.1739	296.578	148.209	65.4541	1		1	74	38	1.94737	146	462	589	15	2			2.00108		27.5592		9.4	114	9.1	27	6.8	107	9.4
127	1	165	85	0	38.2		SR	85	115	78		4.9	3.1	1	0.9	0.367347	0	0.379047	1	0		36.7347	162.749	84.6201	42.1029	0	0		60	60	1	200				38			1.92329		31.2213		7.8	100.2	7.8	38	6.3	79.1	7.7
128	1	185	71.9	1	29.9945		SR	75	115	70		4.7	3	1.3	1.4	0.595745	1	0.619753	1	1		36.1702	248.954	127.922	47.2886	1	0		79	47	1.68085	153	182	182	16	14			1.94615		21.008		9.3	92	8.6	38	7.6	98	9.3
129	1	168	86.7	0	26.6356		SR	85	94	64		4	2.3	1.1	1	0.5	1	0.529047	1	1		42.5	134.896	68.6478	33.2403	0	0		71	40	1.775	118	533	780	10	16			1.96505		30.7185		6.8	40	6.7	15	5.7	32	6.8
130	1	156	59.8	0	33.3808		SR	61	99	57		4.7	3	0.9	0.9	0.382979	0	0.401907	1	0		36.1702	141.341	88.8767	42.5433	0	0		63	36	1.75	118	169	385	21	11			1.5903		24.5726		7.9	58	7.9	23	6.8	78	8.3
131	1	167	48	0	35.1781		SR	74	116	84		4.5	3	0.7	0.8	0.355556	0	0.371788	1	0		33.3333	103.497	68.0087	25.9175	0	0		74	56	1.32143	160	462	462	21	14			1.52182		17.2111		8.7	58	7.7	27	6.2	80	8.7
132	1	179	69.4	1	26.0493		SR	68	136	80		4.8	2.9	1.1	1.2	0.5	1	0.529926	1	1		39.5833	204.391	109.194	42.4383	0	0		83	37	2.24324	188	310	1135	23	3			1.87181		21.6597		9.9	129	9.6	52	7.5	143	9.9
133	1	184	74	1	28.1205		SR	73	133	68		5.1	3.5	1	1.1	0.431373	1	0.458192	1	1		31.3725	198.852	101.332	38.3285	0	0		70	40	1.75	150	291	912	27	1			1.96238		21.8573		8.9	115	8.7	48	6.8	118	8.9
134	1	153	60	0	70.5151		SR	68	153	60		3.9	2.4	0.7	0.7	0.358974	0	0.322202	1	0		38.4615	74.3958	47.3769	23.5983	0	0		80	60	1.33333	206	131	131	57	13			1.5703		25.6312		7.3	65	7.2	28	5.9	73	7.3
135	1	163	54	0	46.2219		SR	86	123	92		4.5		0.85	0.85	0.377778	0	0.377445	1	0			121.895	77.5385	32.5897	0	0		70	50	1.4	129	760	1020	14	32			1.58		20.3244		7.3	60.6	7.3	21.1	5.9	61.7	7.3
136	1	158	55.6	1	23.0658		SR	70	123	71		4.6	2.9	1.3	1.1	0.478261	1	0.512662	1	1		36.9565	203.027	130.468	59.0446	1	1		80	30	2.66667	144	659	941	10	13			1.55614		22.2721		7.8	97	7.8	69	7.3	71	7.7
137	1	162	39.6	0	13.7507		SR	74	128	75		3.8	2.6	1.13	1.05	0.552632	1	0.529377	0		1	31.5789	131.596	95.9304	35.7726	1		0	80	50	1.6	155	643	862	2	11			1.37178		15.0892		7.6	78	7.6	31.8	5.6	90.6	7.5
138	1	172	47	1	16.1699		SR	84	110	65		4.1	2.4	0.81	0.81	0.395122	0	0.356869	0		0	41.4634	98.0201	63.6135	22.6667	0		0	90	30	3	133	985	985	8	8			1.54087		15.887		8.6	74.5	8	30.2	6.4	61.7	8.6
139	1	170	57.4	0	45.8301		SR	78	123	78		4.6	2.7	0.8	0.8	0.347826	0	0.348081	1	0		41.3043	116.777	70.2068	27.8706	0	0		70	50	1.4	183	342	912	25	20			1.66333		19.8616		7.5	86	7.2	33	5.5	81	7.5
140	1	170	46.5	1	24.611		SR	76	107	67		4.1	2.9	1.2	1.1	0.536585	1	0.568669	1	1		29.2683	159.816	105.078	38.1424	0	0		70	30	2.33333	146	690	690	11	13			1.52093		16.09		8.8	59.9	8.3	34.8	7	69.9	8.8
141	1	177	63.5	1	21.5918		SR	88	140	84		4.7	2.6	0.77	0.77	0.32766	0	0.364272	1	0		44.6809	115.258	64.468	24.6685	0	0		70	40	1.75	137			20	1			1.78783		20.2688		9.1	140	9.1	64.8	7.4	157.8	9.1
142	1	173	62	0	33.3753		SR	77	90	65		3.8	2.3	1.5	1.5	0.789474	1	0.808411	1	1		39.4737	214.477	123.216	48.8267	1	1		50	30	1.66667	147	558	784	18	5			1.74067		19.1108		8.4	62.1	7.9	26.5	6	83.9	8.4
143	1	164	49	0	29.7425		SR	76	113	61		4.7	3.1	0.9	0.9	0.382979	0	0.407365	1	0		34.0426	141.341	93.2838	37.1697	0	0		70	40	1.75	195	554	554	16	13			1.51517		18.2183		8	92.1	7.6	30.5	5.6	87.3	8
144	1	161	48	1	13.7589		SR	74	108	74		4.4	2.9	0.68	0.72	0.327273	0	0.303968	0		0	34.0909	91.1807	61.5262	25.2042	0		0	70	30	2.33333	135			9	4			1.48198		18.5178		8.4	94	8.2	31.6	6.1	111.4	8.4
145	1	150	55	1	11.0658		SR	70	126	74		4.1	2.4	1.3	1.2	0.585366	1	0.637767	1	1		41.4634	180.706	121.139	60.468	1	1		70	40	1.75	162	750	750	4	17			1.49172		24.4444		8.4	94	8.2	31.6	6.1	111.4	8.4
146	1	129	21	0	8.8		SR	83	110	62		3	1.6	1.55	1.37	0.913333	1	0.920773	0		1	46.6667	149.311	168.114	75.0758	1		1	70	50	1.4	132	975	975	3	5			0.888152		12.6194		6.9	47.2	6.9	15.1	5.3	46.2	6.7
147	1	162	50	0	17.8877		SR	57	97	56		3.8	2.4	1.15	1.15	0.605263	1	0.55636	0		1	36.8421	142.418	94.0237	38.7145	0		0	90	20	4.5	107	1000	1000	4	13			1.5147		19.052		8.3	83	8.2	37	7.4	90	8.3
148	1	174	52	1	18.4849		SR	66	118	64		4.3	2.8	1.6	1.7	0.790698	1	0.83197	1	1		34.8837	296.802	182.979	66.5249	1	1		70	30	2.33333	145	1000	1000	7	11			1.62206		17.1753		9.2	83.7	8.7	32.9	7.2	97.4	9.2
149	1	183	64	1	23.611		SR	77	120	70		5.5	4.1	0.6	0.6	0.218182	0	0.251765	1	0		25.4545	111.336	60.5849	21.7779	0	0		70	60	1.16667	247	558	784	18	5			1.83768		19.1108		9.7	129.4	9.1	89.2	7.7	144.8	9.7
150	1	172	66	1	19.0548		SR	71	125	80		5	3.2	0.9	0.9	0.36	0	0.400418	1	0		36	156.692	88.027	36.2343	0	0		100	40	2.5	200	441	1002	15	4			1.78004		22.3094		10	159	9.5	68.7	7.5	177	10
151	1	167	53	0	31.8411		SR	73	121	80		4.4	2.4	0.8	0.9	0.409091	0	0.430329	1	1		45.4545	117.441	73.9888	29.4093	0	0		120	40	3	135	401	561	30	2			1.58728		19.0039		8.8	72.9	7.8	29.7	6.3	93.3	8.8
152	1	178	80	1	30.0932		SR	61	133	59		5.8	4.5	1	0.9	0.310345	0	0.334205	1	0		22.4138	216.011	109.079	45.5346	0	0		60	30	2	108			10	20			1.98031		25.2493		8.5	164	8.4	95	7.2	150	8.5
153	1	176	85	1	42.3973		SR	63	123	75		4.8	3.3	1.1	1	0.416667	0	0.422071	1	1		31.25	180.164	89.3925	39.1546	0	0		60	50	1.2	147	192	964	34	8			2.01542		27.4406		8.9	119	8.9	46	7.4	93	8.7
154	1	180	89	1	43.4877		SR	63	133	86		5.6	3	0.8	0.8	0.285714	0	0.289483	1	0		46.4286	163.449	78.2442	33.4307	0	0		90	60	1.5	213	180	500	18	25			2.08896		27.4691		9.8	149	9.3	72.3	7.9	185	9.8
155	1	182	71	1	22.1644		SR	78	123	73		5.4	3.3	1.01	1.01	0.374074	0	0.409827	1	0		38.8889	207.469	108.455	41.187	0	0		60	50	1.2	181	280	700	16	6			1.91295		21.4346		8.7	137.3	8.7	88.8	7.6	134.6	8.7
156	1	163	70	0	21.1616		SR	70	120	71		4.7	3.3	0.78	0.78	0.331915	0	0.369172	1	0		29.7872	117.189	66.7602	31.3314	0	0		70	40	1.75	133	690	940	13	8			1.75537		26.3465		8.1	95	8.1	41	6.7	114	7.8
157	1	179	54	1	15.5123		SR	74	114	46		4.3	3.2	1.01	1.01	0.469767	1	0.435591	0		1	25.5814	143.093	85.0487	29.711	0		0	80	40	2	174	779	932	15	0.2			1.68249		16.8534		8	112	8	55	7.1	115	8
158	1	164	65	0	51.8301		SR	72	102	59		4.7	2.6	1.1	1	0.425532	1	0.416787	1	0		44.6809	174.142	101.926	45.7957	1	0		70	30	2.33333	141	837	877	16	5			1.70851		24.1672		9	65.5	9	20.8	7.6	56.6	8.3
159	1	172	65	1	18.189		SR	56	114	61		4.7	2.7	1.04	1.04	0.442553	1	0.48427	1	1		42.5532	171.862	97.1781	39.7424	0	0		60	30	2	189	819	870	14	4			1.76853		21.9713		9.8	110	9.2	43	7.1	168	9.8
160	1	173	52	1	16.8521		SR	62	118	61		3.7	2.3	1.2	1.2	0.648649	1	0.606166	0		1	37.8378	145.894	90.3207	33.2134	0		0	80	20	4	148	689	727	12	4			1.61529		17.3745		9	74.8	9	23.6	7.8	85.6	8.4
161	1	158	48	1	23.0548		SR	76	101	67		4.21	3	1.11	1.11	0.527316	1	0.561734	1	1		28.7411	158.173	108.196	46	0	0		80	30	2.66667	143			5	18			1.46191		19.2277		8.8	82.8	7.8	45.9	6.6	95	8.8
162	1	173	77	1	36.7534		SR	57	134	79		5.3	3.1	0.9	0.85	0.320755	0	0.334625	1	0		41.5094	166.657	87.3204	37.9402	0	0		80	60	1.33333	185	215	237	29	7			1.91		25.7276		9	133.6	9	47.1	7.6	112.2	8.9
163	1	162	49	1	15.4904		SR	67	111	60		3.8	2.6	1	0.9	0.473684	1	0.439644	0		1	31.5789	107.985	71.9057	29.3542	0		0	80	50	1.6	127	815	856	6	9			1.5		18.6709		8.3	73	7.8	29.1	6.9	99.5	8.3
164	1	147	72	0	48.9151		SR	60	170	80		4.6	3.5	1	0.85	0.369565	0	0.365193	1	0		23.913	141.504	85.8482	50.0049	0	1		90	80	1.125	154	647	915	34	14			1.65		33.3195		8.1	86.7	7.8	21.4	6.1	69.7	8.1
165	1	157	52	0	22.4329		SR	88	127	75		4.7	3.2	0.6	0.6	0.255319	0	0.29067	1	0		31.9149	84.2821	55.981	24.9348	0	0		100	40	2.5	144	437	611	21	1			1.51		21.0962		8.9	116.1	8.5	55	6.9	113.3	8.9
166	1	163	64	1	36.2685		SR	64	118	58		5.35	3.5	0.9	0.9	0.336449	0	0.351046	1	0		34.5794	175.614	103.927	46.9518	0	0		60	40	1.5	183	509	509	26	10			1.69		24.0882		9.1	116.4	9.1	45.6	7.3	123.2	8.5
167	1	162	70.2	0	32.2658		SR	88	128	85		4.5	3.3	0.9	0.7	0.311111	0	0.331712	1	0		26.6667	112.545	64.3235	30.5941	0	0		100	40	2.5	124	900	1116	1	31			1.75		26.749		8.2	98.9	8.1	36.2	6.8	99.3	8.2
168	1	156	40	1	13.7726		SR	65	109	60		4.3	2.6	0.95	0.95	0.44186	1	0.41847	0		1	39.5349	131.469	98.0764	39.5718	0		0	90	60	1.5	149	801	909	11	2			1.34		16.4366		8.9	68.2	8.9	23.5	7.3	78.1	8.7
169	1	159	45	0	28.2247		SR	75	126	81		4.1	2.5	0.8	0.8	0.390244	0	0.416907	1	0		39.0244	96.4081	67.4713	27.5639	0	0		80	40	2	171	674	797	20	8			1.43		17.7999		7.9	71.6	7.7	33.8	7.1	79.2	7.9
170	1	155	68	0	81.5616		SR	100	165	83		3.7		1.1	0.9	0.486486	1	0.433144	1	1			111.461	66.673	34.1371	0	0		80				410	1088	39	7			1.67		28.3039		8.1	70	7.8	27	5.5	68	8.1
171	1	160	82	0	33.8		SR	65	122	73		4.3	2.3	1	1	0.465116	1	0.483416	1	1		46.5116	141.125	76.1868	39.6716	0	0		50	50	1	184	805	1072	15	16			1.85		32.0312		8.5	72.2	8.1	26.4	6.8	54.8	8.5
172	1	177	83	1	46.7288		SR	74	140	91		4.9	3.4	1.1	1.1	0.44898	1	0.447886	1	1		30.6122	198.576	99.1223	42.501	0	0		60	60	1	177	410	1088	39	7			2		26.493		10	124.9	10	36.9	8	138.4	9.9
173	1	200	95	1	31.9973		SR	88	111	72		5.7	3.5	0.9	0.9	0.315789	0	0.336794	1	0		38.5965	195.626	84.388	30.1055	0	0		60	40	1.5	242	740	740	15	16			2.32		23.75		9.1	104.3	9.1	39.6	7.3	94.4	9
174	1	134	24	1	9.48767		SR	60	110	65		3.7	1.77	1.1	1	0.540541	1	0.543717	0		1	52.1622	119.634	123.808	54.2841	1		1	80	20	4	250	792	792	4	5			0.97		13.366		7.9	75.1	7.9	19.3	6.2	54.5	7.1
175	1	168	49	1	29.8055		SR	72	104	65		4.4	3.4	1.1	1.1	0.5	1	0.524292	1	1		22.7273	167.305	108.508	41.2263	0	0		60	20	3	175			11	18			1.54		17.3611		9.5	112.3	9.3	59.1	8.4	140.2	9.5
176	1	158	49	0	29.9671		SR	97	118	87		4.8	4	0.8	0.8	0.333333	0	0.357383	1	0		16.6667	125.479	85.0833	36.4919	0	0		80	20	4	63	598	984	9	20			1.47		19.6283		7.7	75	7	58.7	7	77	7.7
177	1	171	55	1	20.663		SR	71	126	68		4	2.6	1.3	1.2	0.6	1	0.638005	1	1		35	174.155	106.168	40.9116	0	0		70	30	2.33333	143	787	868	13	7			1.64		18.8092		8.7	67.1	8.7	29.2	7.2	77.5	8.5
178	1	180	63	1	17.1726		SR	88	180	63		4.4	2.7	1.3	1.3	0.590909	1	0.546439	0		1	38.6364	213.04	118.115	43.5739	1		0	70	40	1.75	148	873	1037	8	9			1.8		19.4444		9.9	114.4	9.9	35.4	8.5	133.2	9.7
179	1	179	62	1	16.2986		SR	67	126	67		4.7	3.1	0.8	0.8	0.340426	0	0.301374	0		0	34.0426	121.089	67.8659	25.142	0		0	110	40	2.75	125			16	0.2			1.78		19.3502		9	110.4	9	45.9	6.8	113.2	8.8
180	1	150	35	1	14.4575		SR	70	120	78		4.1	2.5	0.98	0.94	0.458537	1	0.4309	0		1	39.0244	123.579	100.388	41.3521	0		0	90	40	2.25	168	925	925	8	6			1.23		15.5556		8.7	90.8	8.2	24	6.7	108.9	8.7
181	1	163	78	0	49.6712		SR	79	115	86		4.6	2.9	0.85	0.85	0.369565	0	0.364058	1	0		36.9565	126.434	68.7893	33.8031	0	0		80	50	1.6	134	525	650	12	49			1.84		29.3575		7.9	110	7.8	45.6	6.7	96.9	7.9
182	1	152	86	1	12.7479		SR	90	132	64		4.4					0		0		0								90	80	1.125	159			5	7			1.82		37.223		9.2	100.4	8.9	35.5	7.8	106.8	9.2
183	1	186	81	1	41.0082		SR	77	116	62		4.6	3.7	1	1	0.434783	1	0.44227	1	1		19.5652	157.292	76.5309	29.4457	0	0		70	30	2.33333	149	750	950	9	32			2.06		23.4131		9.2	114.2	9.2	39.7	7.9	94.4	9.1
184	1	178	75	0	45.5205		SR	94	117	75		4.3		0.9	0.8	0.372093	0	0.372812	1	0			113.07	58.6849	23.835	0	0		57	51	1.11765		692	758	12	33			1.93		23.6713
185	1	163	46	0	54.6274		SR	80	159	97		4.7	2.8	0.9	0.9	0.382979	0	0.370038	1	0		40.4255	141.341	96.2483	37.7886	1	1		75	90	0.833333	170	318	515	40	14			1.47		17.3134		7.4	86.3	7.4	29.8	6.1	69	7.2
186	1	173	75	0	50.0356		SR	95	145	96		4.1	2.1	0.7	0.7	0.341463	0	0.33541	1	0		48.7805	80.9021	42.8656	18.4177	0	0		60				624	664	15	35			1.83		25.0593		9	88.6	9	34.6	7.6	67	9
187	1	185	80	1	55.2192		SR	88	105	71		4.2		1	0.8	0.380952	0	0.367124	1	0			117.535	57.7152	22.3257	0	0		100	75	1.33333	162	552	598	14	41			2.04		23.3747		10	95.1	10	18.5	8.2	99.8	9.8
188	1	176	54	0	14.3123		SR	71	117	70		4.5	2.5	0.8	0.8	0.355556	0	0.328819	0		0	44.4444	112.545	67.7169	24.4593	0		0	75	42	1.78571	161	476	1204	12	2			2.06		17.4329		7.7	84.3	7.5	35.5	5.7	111	7.7
189	1	182	60	1	16.5151		SR	60	123	67		4.8	2.5	0.9	0.9	0.375	0	0.334607	0		0	47.9167	146.369	82.1895	29.0574	0		0	100	40	2.5	140	514	883	15	1			1.78		18.1138		9.4	143	9.2	55.4	8	150.3	9.4
190	1	167	63	0	18.5068		SR	68	133	78		4.7	3.2	0.7	0.7	0.297872	0	0.339112	1	0		31.9149	102.082	59.7578	25.5632	0	0		80	40	2	140	675	1100	13	5			1.71		22.5896		9.3	136.2	9.2	68.6	8	140.4	9.3
191	1	170	61	0	20.1699		SR	61	101	67		4.1	2.2	0.9	1	0.487805	1	0.52655	1	1		46.3415	121.793	71.3536	29.0677	0	0		93	47	1.97872	147	685	1064	15	5			1.71		21.1073		8.8	85.5	8.7	27.6	7.5	118.4	8.8
192	1	165	63	0	31.8712		SR	65	122	76		5.1	3.4	0.9	0.9	0.352941	0	0.374134	1	0		33.3333	161.987	95.6573	41.9057	0	0		81	50	1.62	127	280	995	26	5			1.69341		23.1405		8.9	135	8.7	57.7	7	142.7	8.9
193	1	182	110	1	34.2986		SR	60	118	87		5.8	4.2	0.9	0.9	0.310345	0	0.327897	1	0		27.5862	201.544	87.4701	40.0108	0	0		60	42	1.42857	148	430	930	27	7			2.30415		33.2085		10	165.6	10	79.9	7.9	168.5	9.6
194	1	142	39	1	10.5918		SR	86	109	69		4.5	2.3	0.9	0.95	0.422222	1	0.418553	0		1	48.8889	136.496	110.19	52.9594	0		1	90	50	1.8	172	775	875	8	2			1.23873		19.3414		7.9	70.4	7.9	24.5	6.7	74.1	7.9
195	1	144	29	0	10.1671		SR	70				3.9	2.6	1.1	1.1	0.564103	1	0.563066	0		1	33.3333	138.753	125.761	51.84	1		1	101	42	2.40476	125	750	950	9	1			1.10331		13.9853		7.6	83.4	7.6	44.8	6.3	83.1	7.4
196	1	161	43.3	1	15.8767		SR	76	110	62		3.7	2.2	1.28	1.28	0.691892	1	0.655456	0		1	40.5405	161.001	113.503	44.504	1		1	68	64	1.0625	170	550	750	7	8			1.41848		16.7046		9.5	88	9.2	30.1	7.9	113	9.5
197	1	190	120	1	46.726		SR	68	114	64		5.7		1.1	1.1	0.385965	0	0.384876	1	0			254.265	103.079	44.942	1	0		109	17	6.41176	122	538	1036	10	36			2.46669		33.241		10.5	210.1	10.2	84.5	6	192.7	10.5
198	1	151	40	1	12.3534		SR	90	117	65		3.9	2.2	1.2	1.2	0.615385	1	0.600793	0		1	43.5897	157.76	120.503	51.8512	1		1	88	52	1.69231	124	850	925	5	7			1.30918		17.5431		8.6	94.2	8.5	35.5	6.4	80.2	8.6
199	1	156	52	0	19.6356		SR	70	102	63		4.2		1	1	0.47619	1	0.515737	1	1			135.934	90.7077	40.9158	0	0		98	45	2.17778	121	790	985	7	12			1.49859		21.3675		7.9	79.3	7.9	25	6.8
200	1	172	77.9	1	68.9507		PM	60	108	71		5.5					0		1	0									94	19	4.94737	350	492	700	29	39			1.90998		26.3318		8.5	128.2	8.3	56.1	7.5	119.2	8.5
201	1	170	100	0	24.3315		SR	90	110	89		4.2	2.8	0.85	0.8	0.380952	0	0.413455	1	0		33.3333	104.518	54.722	24.1692	0	0		92	31	2.96774	91	1050	1050	3	21			2.11		34.6021		8.9	116	8.4	46.9	6.9	135.1	8.9
202	1	117	19	1	7.01096		SR	106				3	1.9	0.9	0.9	0.6	1	0.618532	0		1	36.6667	69.4798	32.9926	16.5824	0		0	70				850	950	4	3			0.79		13.8798		6.5	40.2	6.5	15.9	5.3	48.3	6.3
203	1	162	56	0	15.8932		SR	70	126	66		4.7	3	0.8	0.8	0.340426	0	0.303888	0		0	36.1702	121.089	152.697	79.2504	0		1	102	54	1.88889	144	837	987	15	0			1.59		21.3382		9.3	127.4	9.3	57.3	7.8	130	9.3
204	1	136	28	1	10.8356		SR	75	105	70		3.8	2.5	0.74	0.74	0.389474	0	0.384293	0		0	34.2105	76.6766	48.2412	20.8436	0		0	75	52	1.44231	128	890	890	7	3			1.04		15.1384		7.8	64	7.8	28.6	6.3	68.5	7.7
205	1	144	34	0	11.4521		SR	98	103	75		4	2.3	1	1	0.5	1	0.490997	0		1	42.5	125.848						70	50	1.4	143	514	676	9	2			1.18		16.3966		7.7	72	7.7	27.2	6	76	7.2
206	1	172	78	1	58.6137		SR	62	123	72		4.7		0.95	0.95	0.404255	0	0.385335	1	0			151.947	145.702	66.2424	0	0		55	50	1.1	128	518	1106	14	44			1.91		26.3656		8.7	116.9	8.2	54	7.2	117	8.7
207	1	151	41	1	13.5671		SR	78	117	69		3.7	2.3	1.06	1.06	0.572973	1	0.550857	0		1	37.8378	121.303	116.318	52.8831	1		1	82	39	2.10256	153	855	952	6	7			1.32		17.9817		8.5	70.5	8.5	21	7.1	74.7	8.4
208	1	172	57	0	47.5918		SR	56	112	82		4.1	2.5	1.2	1.2	0.585366	1	0.582978	1	1		39.0244	170.1	89.0102	39.3349	0	0		77	23	3.34783	110	835	835	21	26			1.67		19.2672		8.8	71.9	8.8	33.6	6.8	75.7	8.7
209	1	151	44	0	12.5151		SR	75	89	50		4.4	2.9	0.7	0.7	0.318182	0	0.302588	0		0	34.0909	91.1807	68.92	29.9685	0		0	120	40	3	130	755	1060	10	2			1.36		19.2974		8.4	91	8.2	43.6	6.8	86.6	8.4
210	1	170	55	1	17.9808		SR	80	122	64		4		1.1	1.1	0.55	1	0.592029	1	1			144.246	86.2449	33.3563	0	0		60	50	1.2	165	375	750	14	4			1.63		19.0311		10.6	122.6	10.4	37.9	8.8	133.4	10.6
211	1	177	96	1	36.0274		AF	80	110	73		5.3	4.4	1	1	0.377358	0	0.392317	1	0			198.475	145.584	65.2332	1	1		70			171			14	22			2.13		30.6425		7.6	93.8	7.6	42.6	7	77	7.6
212	1	162	76	0	23.0877		SR	76				5.1	3.8	0.95	0.6	0.235294	0	0.269663	1	0		25.4902	133.617	79.8898	30.8984	0	0		80	60	1.33333	195	675	960	16	7			1.81		28.959		9	103	8.7	49.3	7.7	95.9	9
213	1	148	39.5	0	15.2932		SR	95	104	63		3.8	1.8	0.9	0.9	0.473684	1	0.440867	0		1	52.6316	100.093	73.4196	32.8977	0		0	80	50	1.6	212	505	643	14	1			1.28		18.0332		7	54.7	7	18.3	5.9	58.1	6.5
214	1	142	31	0	11		SR					4.4	2.9	0.6	0.7	0.318182	0	0.311982	0		0	34.0909	83.0074	73.8776	32.2061	0		0	113	78	1.44872		629	799	11	0			1.1		15.3739
215	1	150	55	0	11.2685		SR	68				4.1	1.43	1.1	1.1	0.536585	1	0.528721	0		1	65.122	149.848	100.453	50.1423	1		1	73	54	1.35185	220	776	885	6	5			1.49		24.4444		7.9	110	7.9	47	6.8
216	1	102	16.7	1	4.60274		SR					3.6	2.4	1	1	0.555556	1	0.589019	0		1	33.3333	106.863	157.243	101.299	1		1	97	67	1.44776	120	379	1144	4	0			0.67		16.0515		6
217	1		20.5	0	5.76712		SR					3.6	2.3	1.45	1.05	0.583333	1	0.609577	0		1	36.1111	149.188										1270	1320	5	1
[truncated: 9 more columns]
